# Supplementary material for: New Antimicrobial Bioactivity against Multidrug-Resistant Gram-Positive Bacteria of Kinase Inhibitor IMD0354
Source: Antibiotics (Basel). 2020 Oct 1;9(10):665. doi: 10.3390/antibiotics9100665 (PMC7601562; doi:10.3390/antibiotics9100665)
Supplement: Supplementary file 1 [file antibiotics-09-00665-s001.zip]

Archive with 1 entries (1 files):
- antibiotics-934335-supplementary.docx
